# Supplementary material for: Discovery of three rare acremonium-like fungi in the rhizosphere of Gaultheria leucocarpa var. yunnanensis resolves the sister relationship between Paraneoaraneomyces and Subuliphorum (Clavicipitaceae, Hypocreales)
Source: MycoKeys. 2026 Jun 5;133:277–300. doi: 10.3897/mycokeys.133.192083 (PMC13263725; doi:10.3897/mycokeys.133.192083)
Supplement: XML Treatment for Paraneoaraneomyces guizhouensis [file mycokeys.133.192083-treatment1.xml]

<!DOCTYPE tp:taxon-treatment
  PUBLIC "-//TaxonX//DTD Taxonomic Treatment Publishing DTD v0 20100105//EN" "tax-treatment-NSO.dtd">
<tp:taxon-treatment xmlns:tp="http://www.plazi.org/taxpub"><tp:treatment-meta><kwd-group><label>Taxon classification</label><kwd>
                <named-content content-type="kingdom">Fungi</named-content>
              </kwd><kwd>
                <named-content content-type="order">Hypocreales</named-content>
              </kwd><kwd>
                <named-content content-type="family">Clavicipitaceae</named-content>
              </kwd></kwd-group><mixed-citation publication-type="journal"><person-group><name><surname>Wang</surname><given-names>Yao</given-names></name><name><surname>Wang</surname><given-names>Zhi-Qin</given-names></name><name><surname>Chen</surname><given-names>Hui</given-names></name><name><surname>Zhu</surname><given-names>Li-Ping</given-names></name><name><surname>Yang</surname><given-names>Fan</given-names></name><name><surname>Liu</surname><given-names>Shao-Huan</given-names></name></person-group><article-title>Discovery of three rare acremonium-like fungi in the rhizosphere of <tp:taxon-name><tp:taxon-name-part taxon-name-part-type="genus" reg="Gaultheria">Gaultheria</tp:taxon-name-part> <tp:taxon-name-part taxon-name-part-type="species" reg="leucocarpa">leucocarpa</tp:taxon-name-part> <tp:taxon-name-part taxon-name-part-type="infraspecific-rank">var.</tp:taxon-name-part> <tp:taxon-name-part taxon-name-part-type="variety" reg="yunnanensis">yunnanensis</tp:taxon-name-part></tp:taxon-name> resolves the sister relationship between <italic><tp:taxon-name><tp:taxon-name-part taxon-name-part-type="genus" reg="Paraneoaraneomyces">Paraneoaraneomyces</tp:taxon-name-part></tp:taxon-name></italic> and <italic><tp:taxon-name><tp:taxon-name-part taxon-name-part-type="genus" reg="Subuliphorum">Subuliphorum</tp:taxon-name-part></tp:taxon-name></italic> (<tp:taxon-name><tp:taxon-name-part taxon-name-part-type="family" reg="Clavicipitaceae">Clavicipitaceae</tp:taxon-name-part></tp:taxon-name>, <tp:taxon-name><tp:taxon-name-part taxon-name-part-type="order" reg="Hypocreales">Hypocreales</tp:taxon-name-part></tp:taxon-name>)</article-title><source>MycoKeys</source><day>05</day><month>06</month><year>2026</year><volume>133</volume><fpage>277</fpage><lpage>300</lpage><pub-id pub-id-type="doi">10.3897/mycokeys.133.192083</pub-id></mixed-citation></tp:treatment-meta><tp:nomenclature><tp:taxon-name><object-id xmlns:xlink="http://www.w3.org/1999/xlink" content-type="arpha" xlink:type="simple">981D2B6B-0202-5318-B305-D0C596F1B210</object-id>
                    		<tp:taxon-name-part taxon-name-part-type="genus" reg="Paraneoaraneomyces">Paraneoaraneomyces</tp:taxon-name-part> <tp:taxon-name-part taxon-name-part-type="species" reg="guizhouensis">guizhouensis</tp:taxon-name-part>
                    	
                    		<object-id xmlns:xlink="http://www.w3.org/1999/xlink" content-type="mycobank" xlink:type="simple">862359</object-id>
                    	</tp:taxon-name><tp:taxon-authority>Y. Wang &amp; H. Chen</tp:taxon-authority><tp:taxon-status xmlns:xlink="http://www.w3.org/1999/xlink" xlink:type="simple">sp. nov.</tp:taxon-status><xref ref-type="fig" rid="F3">Fig. 3</xref></tp:nomenclature><tp:treatment-sec sec-type="Etymology"><title>Etymology.</title><p>The specific epithet refers to Guizhou Province, China, where the holotype was collected.</p><fig id="F3" position="float" orientation="portrait"><object-id xmlns:xlink="http://www.w3.org/1999/xlink" content-type="doi" xlink:type="simple">10.3897/mycokeys.133.192083.figure3</object-id><object-id xmlns:xlink="http://www.w3.org/1999/xlink" content-type="arpha" xlink:type="simple">F72CCA01-12E9-568F-B3F4-67F4026949AF</object-id><label>Figure 3.</label><caption><p>Morphology of <italic><tp:taxon-name><tp:taxon-name-part taxon-name-part-type="genus" reg="Paraneoaraneomyces">Paraneoaraneomyces</tp:taxon-name-part> <tp:taxon-name-part taxon-name-part-type="species" reg="guizhouensis">guizhouensis</tp:taxon-name-part></tp:taxon-name></italic>. <bold>A, B</bold>. Colonies on <abbrev xmlns:xlink="http://www.w3.org/1999/xlink" xlink:title="potato dextrose agar" xlink:type="simple">PDA</abbrev> (front and reverse views); <bold>C–J</bold>. Hyphae bearing phialides and conidia; <bold>K, L</bold>. Detached conidia. Scale bars: 2 cm (<bold>A, B</bold>); 10 μm (<bold>C–L</bold>).</p></caption><graphic xmlns:xlink="http://www.w3.org/1999/xlink" xlink:href="mycokeys-133-277-g003.jpg" id="oo_1670741.jpg" position="float" orientation="portrait" xlink:type="simple"><uri content-type="original_file" xlink:type="simple">https://binary.pensoft.net/fig/1670741</uri></graphic></fig></tp:treatment-sec><tp:treatment-sec sec-type="Type"><title>Type.</title><p>China, • Guizhou Province, Guian New District (<named-content xmlns:xlink="http://www.w3.org/1999/xlink" content-type="dwc:verbatimCoordinates" xlink:type="simple">26°23'48"N, 106°27'08"E</named-content>, alt. 1235 m), isolated from the rhizosphere soil of <tp:taxon-name><tp:taxon-name-part taxon-name-part-type="genus" reg="Gaultheria">Gaultheria</tp:taxon-name-part> <tp:taxon-name-part taxon-name-part-type="species" reg="leucocarpa">leucocarpa</tp:taxon-name-part> <tp:taxon-name-part taxon-name-part-type="infraspecific-rank">var.</tp:taxon-name-part> <tp:taxon-name-part taxon-name-part-type="variety" reg="yunnanensis">yunnanensis</tp:taxon-name-part></tp:taxon-name>, May 2025, Yao Wang (holotype a dried culture <named-content xmlns:xlink="http://www.w3.org/1999/xlink" content-type="dwc:institutional_code" xlink:title="Guizhou Medical University" xlink:href="https://scientific-collections.gbif.org/institution/343e3fe3-d124-4334-9b14-14a7f01707bf" xlink:type="simple">GMB</named-content> 3009); ex-type living culture <abbrev xmlns:xlink="http://www.w3.org/1999/xlink" xlink:title="Guizhou Medical University Culture Collection" xlink:type="simple">GMBC</abbrev> 3009.</p></tp:treatment-sec><tp:treatment-sec sec-type="Description"><title>Description.</title><p><bold><italic>Colonies</italic></bold> on <abbrev xmlns:xlink="http://www.w3.org/1999/xlink" xlink:title="potato dextrose agar" xlink:type="simple">PDA</abbrev> reaching 35–40 mm in diameter in 30 days at 25 °C, white, slightly raised at center, plicate, nearly circular with regular margin; reverse pale yellow. <bold><italic>Hyphae</italic></bold> hyaline, smooth, branched, septate, 1.0–2.2 μm wide. <bold><italic>Phialides</italic></bold> arising from aerial or vegetative hyphae, solitary or occasionally in whorls, straight to slightly curved, tapering toward the apex, base slightly enlarged, smooth, hyaline, 28.0–69.0 × 0.8–1.9 μm (x̄ = 56.0 × 1.3, n = 50). <bold><italic>Conidia</italic></bold> formed at phialide apices, often aggregated in small globose heads, cymbiform to reniform, smooth-walled, aseptate, 3.5–7.0 × 1.5–2.5 μm (x̄ = 4.9 × 2.0, n = 50). <bold><italic>Sexual morph</italic></bold> not observed.</p></tp:treatment-sec><tp:treatment-sec sec-type="Other material examined"><title>Other material examined.</title><p>China, • Guizhou Province, Guian New District (same locality and habitat as the holotype), May 2025, Yao Wang (living culture <abbrev xmlns:xlink="http://www.w3.org/1999/xlink" xlink:title="Guizhou Medical University Culture Collection" xlink:type="simple">GMBC</abbrev> 3010).</p></tp:treatment-sec><tp:treatment-sec sec-type="Substrate"><title>Substrate.</title><p>Rhizosphere soil.</p></tp:treatment-sec><tp:treatment-sec sec-type="Distribution"><title>Distribution.</title><p>Known only from Guizhou Province, China.</p></tp:treatment-sec><tp:treatment-sec sec-type="Notes"><title>Notes.</title><p>In the six-locus phylogeny (ITS, SSU, LSU, <italic>tef</italic>-<italic>1α</italic>, <italic>rpb1</italic>, and <italic>rpb2</italic>), strains <abbrev xmlns:xlink="http://www.w3.org/1999/xlink" xlink:title="Guizhou Medical University Culture Collection" xlink:type="simple">GMBC</abbrev> 3009 (ex-type) and <abbrev xmlns:xlink="http://www.w3.org/1999/xlink" xlink:title="Guizhou Medical University Culture Collection" xlink:type="simple">GMBC</abbrev> 3010 of <italic><tp:taxon-name><tp:taxon-name-part taxon-name-part-type="genus" reg="Paraneoaraneomyces">Paraneoaraneomyces</tp:taxon-name-part> <tp:taxon-name-part taxon-name-part-type="species" reg="guizhouensis">guizhouensis</tp:taxon-name-part></tp:taxon-name></italic> formed a distinct clade sister to <italic><tp:taxon-name><tp:taxon-name-part taxon-name-part-type="genus" reg="Paraneoaraneomyces">P.</tp:taxon-name-part> <tp:taxon-name-part taxon-name-part-type="species" reg="sinensis">sinensis</tp:taxon-name-part></tp:taxon-name></italic>, with strong statistical support (100%/100%/1; Figs <xref ref-type="fig" rid="F1">1</xref>, <xref ref-type="fig" rid="F2">2</xref>). <xref ref-type="bibr" rid="B21">Jeewon and Hyde (2016)</xref> suggested that nucleotide differences exceeding 1.5% in ITS and protein-coding genes may indicate species-level divergence. BLASTn comparisons of sequences from the ex-type strain with those of <italic><tp:taxon-name><tp:taxon-name-part taxon-name-part-type="genus" reg="Paraneoaraneomyces">P.</tp:taxon-name-part> <tp:taxon-name-part taxon-name-part-type="species" reg="sinensis">sinensis</tp:taxon-name-part></tp:taxon-name></italic> were conducted for ITS, <italic>tef</italic>-<italic>1α</italic>, and <italic>rpb2</italic> (as <italic>rpb1</italic> data for <italic><tp:taxon-name><tp:taxon-name-part taxon-name-part-type="genus" reg="Paraneoaraneomyces">P.</tp:taxon-name-part> <tp:taxon-name-part taxon-name-part-type="species" reg="sinensis">sinensis</tp:taxon-name-part></tp:taxon-name></italic> are unavailable). The results revealed 3/531 bp (0.56%) divergence in ITS, below the suggested threshold; 17/937 bp (1.81%) in <italic>tef</italic>-<italic>1α</italic>; and 42/1004 bp (4.18%) in <italic>rpb2</italic>, with the latter two exceeding the recommended cut-off. These molecular differences are supported by clear morphological discontinuities. <italic><tp:taxon-name><tp:taxon-name-part taxon-name-part-type="genus" reg="Paraneoaraneomyces">Paraneoaraneomyces</tp:taxon-name-part> <tp:taxon-name-part taxon-name-part-type="species" reg="guizhouensis">guizhouensis</tp:taxon-name-part></tp:taxon-name></italic> produces longer phialides (28.0–69.0 × 0.8–1.9 μm, x̄ = 56.0 × 1.3 μm vs. 19.0–34.0 × 0.5–1.5 μm, x̄ = 27.0 × 1.1 μm in <italic><tp:taxon-name><tp:taxon-name-part taxon-name-part-type="genus" reg="Paraneoaraneomyces">P.</tp:taxon-name-part> <tp:taxon-name-part taxon-name-part-type="species" reg="sinensis">sinensis</tp:taxon-name-part></tp:taxon-name></italic>) and larger conidia (3.5–7.0 × 1.5–2.5 μm, x̄ = 4.9 × 2.0 μm vs. 3.0–5.5 × 1.0–1.5 μm, x̄ = 4.3 × 1.4 μm; <xref ref-type="bibr" rid="B60">Zhang et al. 2023</xref>). Additionally, phialides in the new species occasionally arise in whorls (Fig. <xref ref-type="fig" rid="F3">3J</xref>), a feature not observed in <italic><tp:taxon-name><tp:taxon-name-part taxon-name-part-type="genus" reg="Paraneoaraneomyces">P.</tp:taxon-name-part> <tp:taxon-name-part taxon-name-part-type="species" reg="sinensis">sinensis</tp:taxon-name-part></tp:taxon-name></italic>. The combination of phylogenetic evidence, multi-locus genetic divergence (particularly in protein-coding genes), and consistent morphological differences supports the recognition of <italic><tp:taxon-name><tp:taxon-name-part taxon-name-part-type="genus" reg="Paraneoaraneomyces">P.</tp:taxon-name-part> <tp:taxon-name-part taxon-name-part-type="species" reg="guizhouensis">guizhouensis</tp:taxon-name-part></tp:taxon-name></italic> as a distinct species.</p></tp:treatment-sec><tp:treatment-sec><!--Section generated to contain objects referenced in tp:taxon-treatment.--><fig id="F1" position="float" orientation="portrait"><object-id xmlns:xlink="http://www.w3.org/1999/xlink" content-type="doi" xlink:type="simple">10.3897/mycokeys.133.192083.figure1</object-id><object-id xmlns:xlink="http://www.w3.org/1999/xlink" content-type="arpha" xlink:type="simple">D7E33922-ACE6-525B-AB10-D21E38477636</object-id><label>Figure 1.</label><caption><p>Phylogenetic relationships within <tp:taxon-name><tp:taxon-name-part taxon-name-part-type="family" reg="Clavicipitaceae">Clavicipitaceae</tp:taxon-name-part></tp:taxon-name> inferred from a concatenated alignment of six loci (SSU + ITS + LSU + <italic>tef</italic>-<italic>1α</italic> + <italic>rpb1</italic> + <italic>rpb2</italic>) under the maximum likelihood criterion. Nodal support is indicated as follows: IQ-TREE ultrafast bootstrap (BS<sub>IQ</sub>) &gt; 60% / RAxML standard bootstrap (BS<sub>RAx</sub>) &gt; 60%, and Bayesian posterior probability (<abbrev xmlns:xlink="http://www.w3.org/1999/xlink" xlink:title="posterior probabilities" xlink:type="simple">PP</abbrev>) &gt; 0.70. Strains examined in this study are highlighted in bold.</p></caption><graphic xmlns:xlink="http://www.w3.org/1999/xlink" xlink:href="mycokeys-133-277-g001.jpg" id="oo_1670739.jpg" position="float" orientation="portrait" xlink:type="simple"><uri content-type="original_file" xlink:type="simple">https://binary.pensoft.net/fig/1670739</uri></graphic></fig><fig id="F2" position="float" orientation="portrait"><object-id xmlns:xlink="http://www.w3.org/1999/xlink" content-type="doi" xlink:type="simple">10.3897/mycokeys.133.192083.figure2</object-id><object-id xmlns:xlink="http://www.w3.org/1999/xlink" content-type="arpha" xlink:type="simple">D6E2AE02-BDDD-5ABA-B243-8FA97B9A3A4C</object-id><label>Figure 2.</label><caption><p>Phylogenetic relationships among <italic><tp:taxon-name><tp:taxon-name-part taxon-name-part-type="genus" reg="Paraneoaraneomyces">Paraneoaraneomyces</tp:taxon-name-part></tp:taxon-name></italic>, <italic><tp:taxon-name><tp:taxon-name-part taxon-name-part-type="genus" reg="Subuliphorum">Subuliphorum</tp:taxon-name-part></tp:taxon-name></italic>, and <italic><tp:taxon-name><tp:taxon-name-part taxon-name-part-type="genus" reg="Neoaraneomyces">Neoaraneomyces</tp:taxon-name-part></tp:taxon-name></italic> inferred from a concatenated six-locus alignment (SSU + ITS + LSU + <italic>tef</italic>-<italic>1α</italic> + <italic>rpb1</italic> + <italic>rpb2</italic>) using maximum likelihood. Support values (BS<sub>IQ</sub>/BS<sub>RAx</sub>/<abbrev xmlns:xlink="http://www.w3.org/1999/xlink" xlink:title="posterior probabilities" xlink:type="simple">PP</abbrev>) are shown at nodes. Strains examined in this study are highlighted in bold.</p></caption><graphic xmlns:xlink="http://www.w3.org/1999/xlink" xlink:href="mycokeys-133-277-g002.jpg" id="oo_1670740.jpg" position="float" orientation="portrait" xlink:type="simple"><uri content-type="original_file" xlink:type="simple">https://binary.pensoft.net/fig/1670740</uri></graphic></fig></tp:treatment-sec><ref-list><ref id="B21"><mixed-citation xmlns:xlink="http://www.w3.org/1999/xlink" xlink:type="simple">Jeewon R, Hyde KD (2016) Establishing species boundaries and new taxa among fungi: recommendations to resolve taxonomic ambiguities. Mycosphere 7(11): 1669–1677. <ext-link xlink:href="10.5943/mycosphere/7/11/4" ext-link-type="doi" xlink:type="simple">https://doi.org/10.5943/mycosphere/7/11/4</ext-link></mixed-citation></ref><ref id="B60"><mixed-citation xmlns:xlink="http://www.w3.org/1999/xlink" xlink:type="simple">Zhang ZY, Feng Y, Tong SQ, Ding CY, Tao G, Han YF (2023) Morphological and phylogenetic characterisation of two new soil-borne fungal taxa belonging to <tp:taxon-name><tp:taxon-name-part taxon-name-part-type="family">Clavicipitaceae</tp:taxon-name-part></tp:taxon-name> (<tp:taxon-name><tp:taxon-name-part taxon-name-part-type="order">Hypocreales</tp:taxon-name-part></tp:taxon-name>, <tp:taxon-name><tp:taxon-name-part taxon-name-part-type="phylum">Ascomycota</tp:taxon-name-part></tp:taxon-name>). MycoKeys 98: 113–132. <ext-link xlink:href="10.3897/mycokeys.98.106240" ext-link-type="doi" xlink:type="simple">https://doi.org/10.3897/mycokeys.98.106240</ext-link></mixed-citation></ref></ref-list></tp:taxon-treatment>
