# Supplementary material for: Discovery of three rare acremonium-like fungi in the rhizosphere of Gaultheria leucocarpa var. yunnanensis resolves the sister relationship between Paraneoaraneomyces and Subuliphorum (Clavicipitaceae, Hypocreales)
Source: MycoKeys. 2026 Jun 5;133:277–300. doi: 10.3897/mycokeys.133.192083 (PMC13263725; doi:10.3897/mycokeys.133.192083)
Supplement: XML Treatment for Subuliphorum cylindrosporum [file mycokeys.133.192083-treatment2.xml]

<!DOCTYPE tp:taxon-treatment
  PUBLIC "-//TaxonX//DTD Taxonomic Treatment Publishing DTD v0 20100105//EN" "tax-treatment-NSO.dtd">
<tp:taxon-treatment xmlns:tp="http://www.plazi.org/taxpub"><tp:treatment-meta><kwd-group><label>Taxon classification</label><kwd>
                <named-content content-type="kingdom">Fungi</named-content>
              </kwd><kwd>
                <named-content content-type="order">Hypocreales</named-content>
              </kwd><kwd>
                <named-content content-type="family">Clavicipitaceae</named-content>
              </kwd></kwd-group><mixed-citation publication-type="journal"><person-group><name><surname>Wang</surname><given-names>Yao</given-names></name><name><surname>Wang</surname><given-names>Zhi-Qin</given-names></name><name><surname>Chen</surname><given-names>Hui</given-names></name><name><surname>Zhu</surname><given-names>Li-Ping</given-names></name><name><surname>Yang</surname><given-names>Fan</given-names></name><name><surname>Liu</surname><given-names>Shao-Huan</given-names></name></person-group><article-title>Discovery of three rare acremonium-like fungi in the rhizosphere of <tp:taxon-name><tp:taxon-name-part taxon-name-part-type="genus" reg="Gaultheria">Gaultheria</tp:taxon-name-part> <tp:taxon-name-part taxon-name-part-type="species" reg="leucocarpa">leucocarpa</tp:taxon-name-part> <tp:taxon-name-part taxon-name-part-type="infraspecific-rank">var.</tp:taxon-name-part> <tp:taxon-name-part taxon-name-part-type="variety" reg="yunnanensis">yunnanensis</tp:taxon-name-part></tp:taxon-name> resolves the sister relationship between <italic><tp:taxon-name><tp:taxon-name-part taxon-name-part-type="genus" reg="Paraneoaraneomyces">Paraneoaraneomyces</tp:taxon-name-part></tp:taxon-name></italic> and <italic><tp:taxon-name><tp:taxon-name-part taxon-name-part-type="genus" reg="Subuliphorum">Subuliphorum</tp:taxon-name-part></tp:taxon-name></italic> (<tp:taxon-name><tp:taxon-name-part taxon-name-part-type="family" reg="Clavicipitaceae">Clavicipitaceae</tp:taxon-name-part></tp:taxon-name>, <tp:taxon-name><tp:taxon-name-part taxon-name-part-type="order" reg="Hypocreales">Hypocreales</tp:taxon-name-part></tp:taxon-name>)</article-title><source>MycoKeys</source><day>05</day><month>06</month><year>2026</year><volume>133</volume><fpage>277</fpage><lpage>300</lpage><pub-id pub-id-type="doi">10.3897/mycokeys.133.192083</pub-id></mixed-citation></tp:treatment-meta><tp:nomenclature><tp:taxon-name><object-id xmlns:xlink="http://www.w3.org/1999/xlink" content-type="arpha" xlink:type="simple">2A4AB774-F1A2-5C8E-B16A-56E6839068F3</object-id>
                    		<tp:taxon-name-part taxon-name-part-type="genus" reg="Subuliphorum">Subuliphorum</tp:taxon-name-part> <tp:taxon-name-part taxon-name-part-type="species" reg="cylindrosporum">cylindrosporum</tp:taxon-name-part>
                    	
                    		<object-id xmlns:xlink="http://www.w3.org/1999/xlink" content-type="mycobank" xlink:type="simple">862360</object-id>
                    	</tp:taxon-name><tp:taxon-authority>Y. Wang &amp; H. Chen</tp:taxon-authority><tp:taxon-status xmlns:xlink="http://www.w3.org/1999/xlink" xlink:type="simple">sp. nov.</tp:taxon-status><xref ref-type="fig" rid="F4">Fig. 4</xref></tp:nomenclature><tp:treatment-sec sec-type="Etymology"><title>Etymology.</title><p>The name refers to the cylindrical conidia, a distinctive morphological feature of this species.</p><fig id="F4" position="float" orientation="portrait"><object-id xmlns:xlink="http://www.w3.org/1999/xlink" content-type="doi" xlink:type="simple">10.3897/mycokeys.133.192083.figure4</object-id><object-id xmlns:xlink="http://www.w3.org/1999/xlink" content-type="arpha" xlink:type="simple">5E05B6F0-3D52-5D3F-99EC-F2F5B4CBC3D1</object-id><label>Figure 4.</label><caption><p>Morphology of <italic><tp:taxon-name><tp:taxon-name-part taxon-name-part-type="genus" reg="Subuliphorum">Subuliphorum</tp:taxon-name-part> <tp:taxon-name-part taxon-name-part-type="species" reg="cylindrosporum">cylindrosporum</tp:taxon-name-part></tp:taxon-name></italic>. <bold>A, B</bold>. Colonies on <abbrev xmlns:xlink="http://www.w3.org/1999/xlink" xlink:title="potato dextrose agar" xlink:type="simple">PDA</abbrev> (front and reverse views); <bold>C–G</bold>. Conidiophores, phialides, and conidia; <bold>H</bold>. Detached conidia. Scale bars: 2 cm (<bold>A, B</bold>); 10 μm (<bold>C–H</bold>).</p></caption><graphic xmlns:xlink="http://www.w3.org/1999/xlink" xlink:href="mycokeys-133-277-g004.jpg" id="oo_1670742.jpg" position="float" orientation="portrait" xlink:type="simple"><uri content-type="original_file" xlink:type="simple">https://binary.pensoft.net/fig/1670742</uri></graphic></fig></tp:treatment-sec><tp:treatment-sec sec-type="Type"><title>Type.</title><p>China, • Guizhou Province, Guian New District (<named-content xmlns:xlink="http://www.w3.org/1999/xlink" content-type="dwc:verbatimCoordinates" xlink:type="simple">26°23'52"N, 106°27'10"E</named-content>, alt. 1230 m), isolated from the rhizosphere soil of <tp:taxon-name><tp:taxon-name-part taxon-name-part-type="genus" reg="Gaultheria">Gaultheria</tp:taxon-name-part> <tp:taxon-name-part taxon-name-part-type="species" reg="leucocarpa">leucocarpa</tp:taxon-name-part> <tp:taxon-name-part taxon-name-part-type="infraspecific-rank">var.</tp:taxon-name-part> <tp:taxon-name-part taxon-name-part-type="variety" reg="yunnanensis">yunnanensis</tp:taxon-name-part></tp:taxon-name>, May 2025, Yao Wang (holotype a dried culture <named-content xmlns:xlink="http://www.w3.org/1999/xlink" content-type="dwc:institutional_code" xlink:title="Guizhou Medical University" xlink:href="https://scientific-collections.gbif.org/institution/343e3fe3-d124-4334-9b14-14a7f01707bf" xlink:type="simple">GMB</named-content> 3012); ex-type living culture <abbrev xmlns:xlink="http://www.w3.org/1999/xlink" xlink:title="Guizhou Medical University Culture Collection" xlink:type="simple">GMBC</abbrev> 3012.</p></tp:treatment-sec><tp:treatment-sec sec-type="Description"><title>Description.</title><p><bold><italic>Colonies</italic></bold> on <abbrev xmlns:xlink="http://www.w3.org/1999/xlink" xlink:title="potato dextrose agar" xlink:type="simple">PDA</abbrev> 27–30 mm diam after 14 d at 25 °C, flat, felty at center, creamy white; reverse luteous with a buff margin. <bold><italic>Mycelium</italic></bold> consisting of branched, septate, hyaline, smooth- and thin-walled hyphae, 1.5–2.5 μm wide. <bold><italic>Conidiophores</italic></bold> aggregated or solitary, erect, straight to curved, arising from aerial or submerged hyphae or from mycelial ropes, unbranched or basitonously branched, bearing 1–3 whorls of 1–3 phialides; sporodochia formed in older cultures; branching pattern verticillate; conidiophores 15–45 × 1–2 μm (x̄ = 28 × 1.5, n = 50), with 1–2 septa, hyaline, smooth-walled, walls thicker than those of vegetative hyphae. <bold><italic>Phialides</italic></bold> lateral or terminal, arising laterally from hyphae or formed in small monopodial clusters on conidiophores; subulate, hyaline, thin- and smooth-walled, 14.0–25.5 μm long, 0.9–2.1 μm wide at base (x̄ = 20 × 1.6, n = 50); collarette inconspicuous; polyphialides not observed. <bold><italic>Conidia</italic></bold> aseptate, cylindrical, hyaline, thin- and smooth-walled, 3.2–4.8 × 1.5–2.0 μm (x̄ = 3.8 × 1.7, n = 50), aggregated in slimy heads. <bold><italic>Chlamydospores</italic></bold> and <bold><italic>sexual morph</italic></bold> not observed.</p></tp:treatment-sec><tp:treatment-sec sec-type="Other material examined"><title>Other material examined.</title><p>China, • Guizhou Province, Guian New District (same locality and habitat as the holotype), May 2025, Yao Wang (living culture: <abbrev xmlns:xlink="http://www.w3.org/1999/xlink" xlink:title="Guizhou Medical University Culture Collection" xlink:type="simple">GMBC</abbrev> 3013).</p></tp:treatment-sec><tp:treatment-sec sec-type="Substrate"><title>Substrate.</title><p>Rhizosphere soil.</p></tp:treatment-sec><tp:treatment-sec sec-type="Distribution"><title>Distribution.</title><p>Known only from Guizhou Province, China.</p></tp:treatment-sec><tp:treatment-sec sec-type="Notes"><title>Notes.</title><p><italic><tp:taxon-name><tp:taxon-name-part taxon-name-part-type="genus" reg="Subuliphorum">Subuliphorum</tp:taxon-name-part> <tp:taxon-name-part taxon-name-part-type="species" reg="cylindrosporum">cylindrosporum</tp:taxon-name-part></tp:taxon-name></italic> is morphologically similar to <italic><tp:taxon-name><tp:taxon-name-part taxon-name-part-type="genus" reg="Subuliphorum">S.</tp:taxon-name-part> <tp:taxon-name-part taxon-name-part-type="species" reg="camptosporum">camptosporum</tp:taxon-name-part></tp:taxon-name></italic> (<xref ref-type="bibr" rid="B12">Gams 1971</xref>; <xref ref-type="bibr" rid="B17">Hou et al. 2023</xref>) but can be distinguished by its shorter phialides (14.0–25.5 × 0.9–2.1 μm, never exceeding 25.5 μm in length, vs. 14.9–69.5 × 0.9–2.2 μm) and larger conidia (3.2–4.8 × 1.5–2.0 μm vs. 2.5–4.0 × 1.1–1.5 μm). In addition, the conidia of <italic><tp:taxon-name><tp:taxon-name-part taxon-name-part-type="genus" reg="Subuliphorum">S.</tp:taxon-name-part> <tp:taxon-name-part taxon-name-part-type="species" reg="cylindrosporum">cylindrosporum</tp:taxon-name-part></tp:taxon-name></italic> are consistently cylindrical (Fig. <xref ref-type="fig" rid="F4">4C–H</xref>), while those of <italic><tp:taxon-name><tp:taxon-name-part taxon-name-part-type="genus" reg="Subuliphorum">S.</tp:taxon-name-part> <tp:taxon-name-part taxon-name-part-type="species" reg="camptosporum">camptosporum</tp:taxon-name-part></tp:taxon-name></italic> range from short cylindrical to lunate. Phylogenetically, the two species formed a strongly supported sister clade (100%/100%/1; Figs <xref ref-type="fig" rid="F1">1</xref>, <xref ref-type="fig" rid="F2">2</xref>) based on combined analyses of concatenated ITS, SSU, LSU, <italic>tef</italic>-<italic>1α</italic>, <italic>rpb1</italic>, and <italic>rpb2</italic> sequences. Pairwise comparisons of sequences from the ex-type strains using BLASTn on NCBI GenBank revealed consistent genetic divergence between the two species for the available loci. As the <italic>rpb1</italic> sequence of <italic><tp:taxon-name><tp:taxon-name-part taxon-name-part-type="genus" reg="Subuliphorum">S.</tp:taxon-name-part> <tp:taxon-name-part taxon-name-part-type="species" reg="camptosporum">camptosporum</tp:taxon-name-part></tp:taxon-name></italic> is currently unavailable, comparisons focused on ITS, <italic>tef</italic>-<italic>1α</italic>, and <italic>rpb2</italic>. The divergences in ITS (11 bp out of 540 bp, 2.04%) and in the two protein-coding genes (19 bp out of 809 bp, 2.35% in <italic>tef</italic>-<italic>1α</italic>; 26 bp out of 749 bp, 3.47% in <italic>rpb2</italic>) all exceed the &gt;1.5% threshold recommended by <xref ref-type="bibr" rid="B21">Jeewon and Hyde (2016)</xref> for species delimitation. The combination of consistent morphological differences and multi-locus genetic divergence exceeding established thresholds strongly supports the recognition of <italic><tp:taxon-name><tp:taxon-name-part taxon-name-part-type="genus" reg="Subuliphorum">S.</tp:taxon-name-part> <tp:taxon-name-part taxon-name-part-type="species" reg="cylindrosporum">cylindrosporum</tp:taxon-name-part></tp:taxon-name></italic> as a distinct species.</p></tp:treatment-sec><tp:treatment-sec><!--Section generated to contain objects referenced in tp:taxon-treatment.--><fig id="F1" position="float" orientation="portrait"><object-id xmlns:xlink="http://www.w3.org/1999/xlink" content-type="doi" xlink:type="simple">10.3897/mycokeys.133.192083.figure1</object-id><object-id xmlns:xlink="http://www.w3.org/1999/xlink" content-type="arpha" xlink:type="simple">D7E33922-ACE6-525B-AB10-D21E38477636</object-id><label>Figure 1.</label><caption><p>Phylogenetic relationships within <tp:taxon-name><tp:taxon-name-part taxon-name-part-type="family" reg="Clavicipitaceae">Clavicipitaceae</tp:taxon-name-part></tp:taxon-name> inferred from a concatenated alignment of six loci (SSU + ITS + LSU + <italic>tef</italic>-<italic>1α</italic> + <italic>rpb1</italic> + <italic>rpb2</italic>) under the maximum likelihood criterion. Nodal support is indicated as follows: IQ-TREE ultrafast bootstrap (BS<sub>IQ</sub>) &gt; 60% / RAxML standard bootstrap (BS<sub>RAx</sub>) &gt; 60%, and Bayesian posterior probability (<abbrev xmlns:xlink="http://www.w3.org/1999/xlink" xlink:title="posterior probabilities" xlink:type="simple">PP</abbrev>) &gt; 0.70. Strains examined in this study are highlighted in bold.</p></caption><graphic xmlns:xlink="http://www.w3.org/1999/xlink" xlink:href="mycokeys-133-277-g001.jpg" id="oo_1670739.jpg" position="float" orientation="portrait" xlink:type="simple"><uri content-type="original_file" xlink:type="simple">https://binary.pensoft.net/fig/1670739</uri></graphic></fig><fig id="F2" position="float" orientation="portrait"><object-id xmlns:xlink="http://www.w3.org/1999/xlink" content-type="doi" xlink:type="simple">10.3897/mycokeys.133.192083.figure2</object-id><object-id xmlns:xlink="http://www.w3.org/1999/xlink" content-type="arpha" xlink:type="simple">D6E2AE02-BDDD-5ABA-B243-8FA97B9A3A4C</object-id><label>Figure 2.</label><caption><p>Phylogenetic relationships among <italic><tp:taxon-name><tp:taxon-name-part taxon-name-part-type="genus" reg="Paraneoaraneomyces">Paraneoaraneomyces</tp:taxon-name-part></tp:taxon-name></italic>, <italic><tp:taxon-name><tp:taxon-name-part taxon-name-part-type="genus" reg="Subuliphorum">Subuliphorum</tp:taxon-name-part></tp:taxon-name></italic>, and <italic><tp:taxon-name><tp:taxon-name-part taxon-name-part-type="genus" reg="Neoaraneomyces">Neoaraneomyces</tp:taxon-name-part></tp:taxon-name></italic> inferred from a concatenated six-locus alignment (SSU + ITS + LSU + <italic>tef</italic>-<italic>1α</italic> + <italic>rpb1</italic> + <italic>rpb2</italic>) using maximum likelihood. Support values (BS<sub>IQ</sub>/BS<sub>RAx</sub>/<abbrev xmlns:xlink="http://www.w3.org/1999/xlink" xlink:title="posterior probabilities" xlink:type="simple">PP</abbrev>) are shown at nodes. Strains examined in this study are highlighted in bold.</p></caption><graphic xmlns:xlink="http://www.w3.org/1999/xlink" xlink:href="mycokeys-133-277-g002.jpg" id="oo_1670740.jpg" position="float" orientation="portrait" xlink:type="simple"><uri content-type="original_file" xlink:type="simple">https://binary.pensoft.net/fig/1670740</uri></graphic></fig></tp:treatment-sec><ref-list><ref id="B12"><mixed-citation xmlns:xlink="http://www.w3.org/1999/xlink" xlink:type="simple">Gams W (1971) <italic><tp:taxon-name><tp:taxon-name-part taxon-name-part-type="genus">Cephalosporium</tp:taxon-name-part></tp:taxon-name></italic>-artige Schimmelpilze (<tp:taxon-name><tp:taxon-name-part taxon-name-part-type="order">Hyphomycetes</tp:taxon-name-part></tp:taxon-name>). G. Fischer Publishing, Stuttgart, Germany.</mixed-citation></ref><ref id="B17"><mixed-citation xmlns:xlink="http://www.w3.org/1999/xlink" xlink:type="simple">Hou LW, Giraldo A, Groenewald JZ, Rämä T, Summerbell RC, Huang GZ, Cai L, Crous PW (2023) Redisposition of acremonium-like fungi in <tp:taxon-name><tp:taxon-name-part taxon-name-part-type="order">Hypocreales</tp:taxon-name-part></tp:taxon-name>. Studies in Mycology 105(1): 23–203. <ext-link xlink:href="10.3114/sim.2023.105.02" ext-link-type="doi" xlink:type="simple">https://doi.org/10.3114/sim.2023.105.02</ext-link></mixed-citation></ref><ref id="B21"><mixed-citation xmlns:xlink="http://www.w3.org/1999/xlink" xlink:type="simple">Jeewon R, Hyde KD (2016) Establishing species boundaries and new taxa among fungi: recommendations to resolve taxonomic ambiguities. Mycosphere 7(11): 1669–1677. <ext-link xlink:href="10.5943/mycosphere/7/11/4" ext-link-type="doi" xlink:type="simple">https://doi.org/10.5943/mycosphere/7/11/4</ext-link></mixed-citation></ref></ref-list></tp:taxon-treatment>
