# Supplementary material for: Discovery of three rare acremonium-like fungi in the rhizosphere of Gaultheria leucocarpa var. yunnanensis resolves the sister relationship between Paraneoaraneomyces and Subuliphorum (Clavicipitaceae, Hypocreales)
Source: MycoKeys. 2026 Jun 5;133:277–300. doi: 10.3897/mycokeys.133.192083 (PMC13263725; doi:10.3897/mycokeys.133.192083)
Supplement: XML Treatment for Subuliphorum camptosporum [file mycokeys.133.192083-treatment3.xml]

<!DOCTYPE tp:taxon-treatment
  PUBLIC "-//TaxonX//DTD Taxonomic Treatment Publishing DTD v0 20100105//EN" "tax-treatment-NSO.dtd">
<tp:taxon-treatment xmlns:tp="http://www.plazi.org/taxpub"><tp:treatment-meta><kwd-group><label>Taxon classification</label><kwd>
                <named-content content-type="kingdom">Fungi</named-content>
              </kwd><kwd>
                <named-content content-type="order">Hypocreales</named-content>
              </kwd><kwd>
                <named-content content-type="family">Clavicipitaceae</named-content>
              </kwd></kwd-group><mixed-citation publication-type="journal"><person-group><name><surname>Wang</surname><given-names>Yao</given-names></name><name><surname>Wang</surname><given-names>Zhi-Qin</given-names></name><name><surname>Chen</surname><given-names>Hui</given-names></name><name><surname>Zhu</surname><given-names>Li-Ping</given-names></name><name><surname>Yang</surname><given-names>Fan</given-names></name><name><surname>Liu</surname><given-names>Shao-Huan</given-names></name></person-group><article-title>Discovery of three rare acremonium-like fungi in the rhizosphere of <tp:taxon-name><tp:taxon-name-part taxon-name-part-type="genus" reg="Gaultheria">Gaultheria</tp:taxon-name-part> <tp:taxon-name-part taxon-name-part-type="species" reg="leucocarpa">leucocarpa</tp:taxon-name-part> <tp:taxon-name-part taxon-name-part-type="infraspecific-rank">var.</tp:taxon-name-part> <tp:taxon-name-part taxon-name-part-type="variety" reg="yunnanensis">yunnanensis</tp:taxon-name-part></tp:taxon-name> resolves the sister relationship between <italic><tp:taxon-name><tp:taxon-name-part taxon-name-part-type="genus" reg="Paraneoaraneomyces">Paraneoaraneomyces</tp:taxon-name-part></tp:taxon-name></italic> and <italic><tp:taxon-name><tp:taxon-name-part taxon-name-part-type="genus" reg="Subuliphorum">Subuliphorum</tp:taxon-name-part></tp:taxon-name></italic> (<tp:taxon-name><tp:taxon-name-part taxon-name-part-type="family" reg="Clavicipitaceae">Clavicipitaceae</tp:taxon-name-part></tp:taxon-name>, <tp:taxon-name><tp:taxon-name-part taxon-name-part-type="order" reg="Hypocreales">Hypocreales</tp:taxon-name-part></tp:taxon-name>)</article-title><source>MycoKeys</source><day>05</day><month>06</month><year>2026</year><volume>133</volume><fpage>277</fpage><lpage>300</lpage><pub-id pub-id-type="doi">10.3897/mycokeys.133.192083</pub-id></mixed-citation></tp:treatment-meta><tp:nomenclature><tp:taxon-name><object-id xmlns:xlink="http://www.w3.org/1999/xlink" content-type="arpha" xlink:type="simple">C1B5C62C-4A48-5DED-970D-6C48863B5C59</object-id>
                    		<tp:taxon-name-part taxon-name-part-type="genus" reg="Subuliphorum">Subuliphorum</tp:taxon-name-part> <tp:taxon-name-part taxon-name-part-type="species" reg="camptosporum">camptosporum</tp:taxon-name-part>
                    	
                    		<object-id xmlns:xlink="http://www.w3.org/1999/xlink" content-type="mycobank" xlink:type="simple">845801</object-id>
                    	</tp:taxon-name><tp:taxon-authority>(W. Gams) L.W. Hou, L. Cai &amp; Crous, Studies in Mycology 105: 50 (2023)</tp:taxon-authority><tp:nomenclature-citation-list><tp:nomenclature-citation><tp:taxon-name><tp:taxon-name-part taxon-name-part-type="genus" reg="Acremonium">Acremonium</tp:taxon-name-part> <tp:taxon-name-part taxon-name-part-type="species" reg="camptosporum">camptosporum</tp:taxon-name-part></tp:taxon-name><comment> W. Gams, <tp:taxon-name><tp:taxon-name-part taxon-name-part-type="genus" reg="Cephalosporium">Cephalosporium</tp:taxon-name-part></tp:taxon-name>-artige Schimmelpilze (Stuttgart): 57 (1971) (Basionym).</comment></tp:nomenclature-citation></tp:nomenclature-citation-list></tp:nomenclature><tp:treatment-sec sec-type="Type"><title>Type.</title><p>Germany, • Kiel-Kitzeberg, aerial contaminant, unknown collection date, isol. 1965, coll. and isol. by W. Gams, No. 517, CBS H-6602, CBS H-8108, CBS H-8109, CBS H-8110 &amp; CBS H-8111 (holotype CBS 756.69 preserved as a metabolically inactive culture, ex-type culture CBS 756.69).</p></tp:treatment-sec><tp:treatment-sec sec-type="Descriptions and illustrations"><title>Descriptions and illustrations.</title><p><xref ref-type="bibr" rid="B17">Hou et al. (2023)</xref>.</p></tp:treatment-sec><tp:treatment-sec sec-type="Other material examined"><title>Other material examined.</title><p>China, • Guizhou Province, Guian New District (<named-content xmlns:xlink="http://www.w3.org/1999/xlink" content-type="dwc:verbatimCoordinates" xlink:type="simple">26°23'48"N, 106°27'08"E</named-content>, alt. 1235 m), isolated from the rhizosphere soil of <tp:taxon-name><tp:taxon-name-part taxon-name-part-type="genus" reg="Gaultheria">Gaultheria</tp:taxon-name-part> <tp:taxon-name-part taxon-name-part-type="species" reg="leucocarpa">leucocarpa</tp:taxon-name-part> <tp:taxon-name-part taxon-name-part-type="infraspecific-rank">var.</tp:taxon-name-part> <tp:taxon-name-part taxon-name-part-type="variety" reg="yunnanensis">yunnanensis</tp:taxon-name-part></tp:taxon-name>, May 2025, Yao Wang (living culture: <abbrev xmlns:xlink="http://www.w3.org/1999/xlink" xlink:title="Guizhou Medical University Culture Collection" xlink:type="simple">GMBC</abbrev> 3011).</p></tp:treatment-sec><tp:treatment-sec sec-type="Notes"><title>Notes.</title><p>Strain <abbrev xmlns:xlink="http://www.w3.org/1999/xlink" xlink:title="Guizhou Medical University Culture Collection" xlink:type="simple">GMBC</abbrev> 3011 was identified as <italic><tp:taxon-name><tp:taxon-name-part taxon-name-part-type="genus" reg="Subuliphorum">Subuliphorum</tp:taxon-name-part> <tp:taxon-name-part taxon-name-part-type="species" reg="camptosporum">camptosporum</tp:taxon-name-part></tp:taxon-name></italic> based on integrated evidence from six-locus phylogenetic analyses and morphological characteristics, both of which are consistent with the taxonomic circumscription of this species by <xref ref-type="bibr" rid="B17">Hou et al. (2023)</xref> in all key diagnostic features. This represents both the first report of <italic><tp:taxon-name><tp:taxon-name-part taxon-name-part-type="genus" reg="Subuliphorum">S.</tp:taxon-name-part> <tp:taxon-name-part taxon-name-part-type="species" reg="camptosporum">camptosporum</tp:taxon-name-part></tp:taxon-name></italic> from a plant rhizosphere habitat and the first geographic record of this species in China, expanding its known ecological amplitude and global distribution. Additionally, we generated the first <italic>rpb1</italic> gene sequence of this species, which fills an important gap in its molecular dataset.</p></tp:treatment-sec><ref-list><ref id="B17"><mixed-citation xmlns:xlink="http://www.w3.org/1999/xlink" xlink:type="simple">Hou LW, Giraldo A, Groenewald JZ, Rämä T, Summerbell RC, Huang GZ, Cai L, Crous PW (2023) Redisposition of acremonium-like fungi in <tp:taxon-name><tp:taxon-name-part taxon-name-part-type="order">Hypocreales</tp:taxon-name-part></tp:taxon-name>. Studies in Mycology 105(1): 23–203. <ext-link xlink:href="10.3114/sim.2023.105.02" ext-link-type="doi" xlink:type="simple">https://doi.org/10.3114/sim.2023.105.02</ext-link></mixed-citation></ref></ref-list></tp:taxon-treatment>
